# Supplementary material for: Accuracy vs. Energy: An Assessment of Bee Object Inference in Videos from On-Hive Video Loggers with YOLOv3, YOLOv4-Tiny, and YOLOv7-Tiny
Source: Sensors (Basel). 2023 Jul 29;23(15):6791. doi: 10.3390/s23156791 (PMC10422429; doi:10.3390/s23156791)
Supplement: Supplementary file 1 [file sensors-23-06791-s001.zip]

Archive with 1 entries (1 files):
- sensors-2463661-supplementary.pdf
